# Supplementary material for: Microcystis viridis NIES-102 Cyanobacteria Lectin (MVL) Interacts with SARS-CoV-2 Spike Protein Receptor Binding Domains (RBDs) via Protein–Protein Interaction
Source: Int J Mol Sci. 2024 Jun 18;25(12):6696. doi: 10.3390/ijms25126696 (PMC11203576; doi:10.3390/ijms25126696)
Supplement: Supplementary file 1 [file ijms-25-06696-s001.zip]

Archive with 1 entries (1 files):
- ijms-3048377-supplementary.pdf
